# Supplementary material for: The development and feasibility of a group-based household-level intervention to improve preconception nutrition in Nawalparasi district of Nepal
Source: BMC Public Health. 2022 Apr 6;22:666. doi: 10.1186/s12889-022-12980-w (PMC8984665; doi:10.1186/s12889-022-12980-w)
Supplement: Supplementary file 1 — Additional file 1. Codebook and themes. [file 12889_2022_12980_MOESM1_ESM.xlsx]

## Sheet: Sheet1
Phase 1 Codes
Parent Codes	Child Codes
Barriers
	Food household
	Food self
	Food wife
	How to overcome
Concerns reputation
Decision-making
	Purchasing foods
	women
	what to cook
	Wife
Eating
	Description of general daily
	home food productvion
	quantity and quality
	woman
	Man
financial stress/concern
Food supplement
Health and food
	family members views and impact on husband health
	family members views and impact on wife health
	self
Health Worker/facility Interaction
Household
	conflict
	general description
	impact on mother and child health
	decision-making
Husband: support and impact on women and child health
Land ownership
Living abroad
Marriage
	Decision
	Dowry
	Feelings
	Love marriage
	relationship/interaction before
	when occurred
Messages
	food
	pregnant/women's health
Physical restriction of wife
Pregnancy
	Childbirth
	desire
	foods
	preparation
	suatus
	views on women and child health
Recommendation
	Access to food/nutrition
	decision-making
	gardening skills
	household and women's health
	husband's role
	relationship with husband
	relationship with in-laws
	mother/father
	newly married women
	wife/husband
	wife's role towards household
Relationship
	mother/father
	others in household
	wife/husband
	wife and parents
Respondent: phone, bank account, other
Violence
Phase 2 codes
Parent Codes	Child Codes	Sub Child Codes	Sub 2 Child Codes
Personal/ household level circumstances
	Life story
	Current Household Relationships and Dynamics
	Economic insecurity/ food insecurity
	COVID 19
Sumadhur Workshop Reflection
	External
		household level
		community level
	Internal
		logistical
			time
			location
		structural
			participants
			topics
		outreach
		barriers to attending
			time
			location
		additional resources
			family planning related
			nutrition related
			other
		strength*
		area of growth*
Change in norms/views
	marriage
		husband-wife relationship
		dowry
		intimate partner violence
	childbearing
		first birth
		fear of being infertile
		family planning ?? Birth spacing as a separate one??
		prenatal and antenatal care
	food acquisition and nutrition
		nutrition during pregnancy
		household eating patterns
		increased knowledge about proper nutrition
	gender dynamics
		education
		gender-based discrimination and violence
	household dynamics
		household chores and responsabilties
		household fighting/harmony
		perceptioin of care/neglect
	access to health-related care
